# Supplementary material for: A systematic review of antimicrobial stewardship practices and challenges in sub-Sahara Africa (SSA) regulated retail medicine settings
Source: JAC Antimicrob Resist. 2026 Jan 7;8(1):dlaf235. doi: 10.1093/jacamr/dlaf235 (PMC12776016; doi:10.1093/jacamr/dlaf235)
Supplement: dlaf235_Supplementary_Data [file dlaf235_supplementary_data.zip]

Archive with 1 entries (1 files):
- Supplementary File 1.dotx
